# Supplementary material for: Phosphatidylserine-Dependent Clearance of Damaged Red Blood Cells by Liver Sinusoidal Endothelial Cells in Alcohol-Related Liver Disease
Source: Biology (Basel). 2026 Apr 29;15(9):699. doi: 10.3390/biology15090699 (PMC13163024; doi:10.3390/biology15090699)
Supplement: Supplementary file 1 [file biology-15-00699-s001.zip]

Archive with 2 entries (2 files):
- SKHEP Video.mp4
- Supplementary Tables and Figures.pdf
